# Supplementary material for: Thermal treatment and leaching of biochar alleviates plant growth inhibition from mobile organic compounds
Source: PeerJ. 2016 Aug 25;4:e2385. doi: 10.7717/peerj.2385 (PMC5012324; doi:10.7717/peerj.2385)
Supplement: Supplemental Information 9 — Clover performance traits in experiment 1 presented as response ratios. [file peerj-04-2385-s009.csv]

Biochar	Dose	App	Rep	ID	abvg	rr.abvg	blg	rr.blg	nods	rr.nods	Larea	rr.Larea	pH
MB	5	M	1	MB5M	23	0.208754814	12	0.076961041			4.589147811	0.22790356	5.79
MB	5	M	2	MB5M	30	0.47445798	9	-0.210721031	18	0.842678915	6.194015146	0.527792742	5.88
MB	5	M	3	MB5M	24	0.251314428	10	-0.105360516	17	0.785520501	7.238339428	0.683601035	5.25
MB	5	M	4	MB5M	10	-0.624154309	15	0.300104592	13	0.517256514	4.546144459	0.218488717	5.88
MB	5	M	5	MB5M	8	-0.84729786	10	-0.105360516	11	0.350202429	1.771102431	-0.72418859	5.75
MB	5	T	1	MB5T	17	-0.093526058	13	0.157003749	24	1.130360987	6.397043578	0.560045158	5.77
MB	5	T	2	MB5T	19	0.017699577	3	-1.30933332	21	0.996829594	7.32354569	0.69530381	5.66
MB	5	T	3	MB5T	39	0.736822244	5	-0.798507696	15	0.660357358	3.313261652	-0.097857687	6.17
MB	5	T	4	MB5T	35	0.628608659	19	0.536493371	15	0.660357358	12.02641389	1.191314604	6
MB	5	T	5	MB5T	31	0.507247802	12	0.076961041	17	0.785520501	8.178747149	0.805748194	5.49
MB	10	M	1	MB10M	6	-1.134979933	9	-0.210721031	14	0.591364486	6.493738226	0.575047578	5.99
MB	10	M	2	MB10M	17	-0.093526058	3	-1.30933332	17	0.785520501	1.433716151	-0.935521004	5.67
MB	10	M	3	MB10M	21	0.117783036	10	-0.105360516	16	0.724895879	4.133069383	0.123229538	5.39
MB	10	M	4	MB10M	9	-0.729514825	9	-0.210721031	11	0.350202429	4.355122721	0.175562005	5.76
MB	10	M	5	MB10M	34	0.599621123	14	0.231111721	17	0.785520501	1.741360124	-0.741124296	5.88
MB	10	T	1	MB10T	20	0.068992871	20	0.587786665	27	1.248144023	8.628646021	0.859296816	5.64
MB	10	T	2	MB10T	14	-0.287682072	11	-0.010050336	9	0.149531734	8.034643095	0.787971795	6.04
MB	10	T	3	MB10T	15	-0.218689201	14	0.231111721	15	0.660357358	1.084782684	-1.214411109	5.97
MB	10	T	4	MB10T	25	0.292136423	11	-0.010050336	14	0.591364486	1.829383886	-0.691811549	6.26
MB	10	T	5	MB10T	27	0.369097464	13	0.157003749	29	1.319602987	11.10058705	1.11120721	5.19
MB	20	M	1	MB20M	37	0.684178511	15	0.300104592	9	0.149531734	3.337351065	-0.090613387	6.03
MB	20	M	2	MB20M	15	-0.218689201	27	0.887891257	19	0.896746136	5.747756342	0.453018793	5.81
MB	20	M	3	MB20M	13	-0.361790045	3	-1.30933332	6	-0.255933374	3.906536888	0.06686049	6.41
MB	20	M	4	MB20M	24	0.251314428	5	-0.798507696	7	-0.101782694	3.418210488	-0.06667362	5.36
MB	20	M	5	MB20M	25	0.292136423	14	0.231111721	24	1.130360987	3.621943977	-0.008779893	5.48
MB	20	T	1	MB20T	8	-0.84729786	9	-0.210721031	13	0.517256514	4.351332161	0.174691257	5.53
MB	20	T	2	MB20T	80	1.455287233	31	1.026041596	20	0.94803943	6.98752112	0.648335076	5.86
MB	20	T	3	MB20T
MB	20	T	4	MB20T	40	0.762140052	47	1.442201993	17	0.785520501	6.979614684	0.647202928	6.17
MB	20	T	5	MB20T	32	0.538996501	7	-0.46203546	5	-0.438254931	1.571269383	-0.843906968	6.21
MB	50	M	1	MB50M	8	-0.84729786	24	0.770108222	31	1.386294361	13.95706735	1.340195215	6.25
MB	50	M	2	MB50M	9	-0.729514825	15	0.300104592	24	1.130360987	5.802389412	0.462479016	6.06
MB	50	M	3	MB50M	15	-0.218689201	6	-0.616186139	5	-0.438254931	1.342897187	-1.000961425	6.66
MB	50	M	4	MB50M	35	0.628608659	4	-1.021651248	10	0.25489225	3.503732982	-0.041961818	6.35
MB	50	M	5	MB50M	12	-0.441832752	6	-0.616186139	5	-0.438254931	1.742398475	-0.740528187	6.2
MB	50	T	1	MB50T	7	-0.980829253	15	0.300104592	23	1.087801373	5.812522078	0.464223785	6.13
MB	50	T	2	MB50T	96	1.637608789	45	1.398716881	23	1.087801373	9.7423545	0.980692039	6.35
MB	50	T	3	MB50T	10	-0.624154309	4	-1.021651248	6	-0.255933374	3.444139602	-0.059116664	5.83
MB	50	T	4	MB50T	49	0.965080896	53	1.562346305	24	1.130360987	15.87596898	1.469015796	6.13
MB	50	T	5	MB50T	30	0.47445798	7	-0.46203546	6	-0.255933374	2.485961327	-0.385131348	5.95
MFT	5	M	1	MFT5M	23	0.208754814	36	1.17557333	25	1.171182982	10.84949309	1.088327574	6.09
MFT	5	M	2	MFT5M	20	0.068992871	12	0.076961041	17	0.785520501	5.408955542	0.392265229	5.36
MFT	5	M	3	MFT5M	18	-0.036367644	15	0.300104592	24	1.130360987	5.322651025	0.376180707	5.94
MFT	5	M	4	MFT5M	17	-0.093526058	21	0.636576829	16	0.724895879	4.122959965	0.120780559	5.21
MFT	5	M	5	MFT5M	19	0.017699577	18	0.482426149	21	0.996829594	1.512987928	-0.881704329	5.15
MFT	5	T	1	MFT5T	21	0.117783036	12	0.076961041	13	0.517256514	3.672511798	0.005085057	6.12
MFT	5	T	2	MFT5T	46	0.901901994	28	0.924258902	14	0.591364486	2.113976798	-0.547219873	5.8
MFT	5	T	3	MFT5T	10	-0.624154309	5	-0.798507696	8	0.031748698	6.109492949	0.514052998	6.06
MFT	5	T	4	MFT5T	18	-0.036367644	24	0.770108222	11	0.350202429	10.27547781	1.033969477	5.48
MFT	5	T	5	MFT5T	24	0.251314428	18	0.482426149	7	-0.101782694	3.079236562	-0.171109088	5.67
MFT	10	M	1	MFT10M	9	-0.729514825	13	0.157003749	13	0.517256514	3.906536888	0.06686049	5.78
MFT	10	M	2	MFT10M	10	-0.624154309	7	-0.46203546	15	0.660357358	3.028668741	-0.187667621	6.06
MFT	10	M	3	MFT10M	15	-0.218689201	11	-0.010050336	12	0.437213806	3.028668741	-0.187667621	5.96
MFT	10	M	4	MFT10M	35	0.628608659	10	-0.105360516	17	0.785520501	3.761847485	0.029119404	5.73
MFT	10	M	5	MFT10M	21	0.117783036	13	0.157003749	16	0.724895879	8.052789819	0.790227808	5.53
MFT	10	T	1	MFT10T	63	1.216395324	25	0.810930216	20	0.94803943	3.775064849	0.032626776	6.31
MFT	10	T	2	MFT10T	4	-1.540445041	43	1.353254507	15	0.660357358	8.872191343	0.887131032	5.59
MFT	10	T	3	MFT10T	7	-0.980829253	5	-0.798507696	9	0.149531734	1.342897187	-1.000961425	5.57
MFT	10	T	4	MFT10T	12	-0.441832752	6	-0.616186139	4	-0.661398482	1.084782684	-1.214411109	5.84
MFT	10	T	5	MFT10T	9	-0.729514825	6	-0.616186139	8	0.031748698	1.969732321	-0.617893129	6.36
MFT	20	M	1	MFT20M	11	-0.528844129	4	-1.021651248	6	-0.255933374	1.31315488	-1.023358237	5.62
MFT	20	M	2	MFT20M	19	0.017699577	8	-0.328504067	9	0.149531734	2.512439735	-0.374536498	5.56
MFT	20	M	3	MFT20M	20	0.068992871	8	-0.328504067	14	0.591364486	3.142538767	-0.150759787	5.77
MFT	20	M	4	MFT20M	36	0.656779536	7	-0.46203546	17	0.785520501	2.592749863	-0.343071749	6.54
MFT	20	M	5	MFT20M	5	-1.31730149	12	0.076961041	9	0.149531734	4.660014485	0.243227772	6.01
MFT	20	T	1	MFT20T	13	-0.361790045	7	-0.46203546	5	-0.438254931	9.855919316	0.992281436	5.96
MFT	20	T	2	MFT20T	36	0.656779536	4	-1.021651248	15	0.660357358	0.856410488	-1.45079626	6.03
MFT	20	T	3	MFT20T	20	0.068992871	10	-0.105360516	32	1.418043059	2.770554238	-0.276743399	5.84
MFT	20	T	4	MFT20T	21	0.117783036	22	0.683096845	12	0.437213806	8.511020375	0.845571054	5.78
MFT	20	T	5	MFT20T	13	-0.361790045	15	0.300104592	8	0.031748698	4.512546507	0.211070845	6.12
MFT	50	M	1	MFT50M	42	0.810930216	8	-0.328504067	7	-0.101782694	6.397043578	0.560045158	5.8
MFT	50	M	2	MFT50M	21	0.117783036	6	-0.616186139	9	0.149531734	5.722079284	0.448541466	6.03
MFT	50	M	3	MFT50M	19	0.017699577	25	0.810930216	18	0.842678915	10.92362857	1.095137417	6.31
MFT	50	M	4	MFT50M	15	-0.218689201	9	-0.210721031	9	0.149531734	2.542182042	-0.362768001	5.98
MFT	50	M	5	MFT50M	8	-0.84729786	21	0.636576829	6	-0.255933374	4.984459122	0.310534112	6.33
MFT	50	T	1	MFT50T	11	-0.528844129	16	0.364643114	3	-0.949080555	3.055147149	-0.178963027	6.09
MFT	50	T	2	MFT50T	5	-1.31730149	7	-0.46203546	4	-0.661398482	2.707252034	-0.299856674	5.94
MFT	50	T	3	MFT50T	4	-1.540445041	8	-0.328504067	1	-2.047692843	2.542182042	-0.362768001	6.4
MFT	50	T	4	MFT50T	50	0.985283603	16	0.364643114	2	-1.354545663			5.69
MFT	50	T	5	MFT50T	54	1.062244644	4	-1.021651248	17	0.785520501	1.084782684	-1.214411109	5.78
SB	5	M	1	SB5M	48	0.944461609	18	0.482426149	8	0.031748698	9.279532594	0.932020394	5.8
SB	5	M	2	SB5M	7	-0.980829253	25	0.810930216	22	1.04334961	14.65066066	1.388694646	5.66
SB	5	M	3	SB5M	21	0.117783036	17	0.425267735	9	0.149531734	14.68901557	1.39130919	5.24
SB	5	M	4	SB5M	12	-0.441832752	4	-1.021651248	9	0.149531734	2.25758913	-0.481493297	5.7
SB	5	M	5	SB5M	15	-0.218689201	12	0.076961041	12	0.437213806	3.969839093	0.082934778	5.99
SB	5	T	1	SB5T	18	-0.036367644	3	-1.30933332	7	-0.101782694	3.621943977	-0.008779893	5.57
SB	5	T	2	SB5T	60	1.16760516	6	-0.616186139	17	0.785520501	6.490303539	0.574518515	5.8
SB	5	T	3	SB5T	12	-0.441832752	4	-1.021651248	17	0.785520501	3.929186017	0.072641499	5.57
SB	5	T	4	SB5T	52	1.024504317	22	0.683096845	16	0.724895879	13.25277678	1.288416314	6.04
SB	5	T	5	SB5T	5	-1.31730149	9	-0.210721031	12	0.437213806	3.466382524	-0.052679235	5.57
SB	10	M	1	SB10M	20	0.068992871	25	0.810930216	5	-0.438254931	10.8414638	1.087587239	5.18
SB	10	M	2	SB10M	111	1.782790799	11	-0.010050336	8	0.031748698	1.571269383	-0.843906968	5.45
SB	10	M	3	SB10M	12	-0.441832752	11	-0.010050336	30	1.353504538	4.27355824	0.156656007	5.33
SB	10	M	4	SB10M	37	0.684178511	53	1.562346305	13	0.517256514	19.4325743	1.671159961	5.79
SB	10	M	5	SB10M	24	0.251314428	5	-0.798507696	13	0.517256514	3.476491943	-0.049767062	6.02
SB	10	T	1	SB10T	8	-0.84729786	7	-0.46203546	12	0.437213806	7.807033529	0.759234277	5.48
SB	10	T	2	SB10T	47	0.9234082	10	-0.105360516	18	0.842678915	5.951662956	0.487879884	5.86
SB	10	T	3	SB10T	9	-0.729514825	9	-0.210721031	30	1.353504538	3.533475289	-0.033508897	5.73
SB	10	T	4	SB10T	58	1.133703608	23	0.727548607	29	1.319602987	12.37279595	1.219709403	6.12
SB	10	T	5	SB10T	18	-0.036367644	8	-0.328504067	40	1.641186611	1.342897187	-1.000961425	6.13
SB	20	M	1	SB20M	15	-0.218689201	60	1.686398954	21	0.996829594	14.64487336	1.388299548	5.75
SB	20	M	2	SB20M	12	-0.441832752	20	0.587786665	10	0.25489225	9.611697377	0.967190049	5.67
SB	20	M	3	SB20M	26	0.331357136	6	-0.616186139	6	-0.255933374	4.003437045	0.091362469	5.49
SB	20	M	4	SB20M	10	-0.624154309	5	-0.798507696	13	0.517256514	2.25758913	-0.481493297	5.56
SB	20	M	5	SB20M	42	0.810930216	4	-1.021651248	9	0.149531734	5.723186391	0.448734927	6.04
SB	20	T	1	SB20T	28	0.405465108	5	-0.798507696	18	0.842678915	1.741360124	-0.741124296	6.28
SB	20	T	2	SB20T	7	-0.980829253	16	0.364643114	11	0.350202429	13.38464688	1.29831751	5.89
SB	20	T	3	SB20T	26	0.331357136	10	-0.105360516	10	0.25489225	7.522169709	0.722063837	5.53
SB	20	T	4	SB20T	30	0.47445798	3	-1.30933332	12	0.437213806	1.999474627	-0.602906325	5.9
SB	20	T	5	SB20T	3	-1.828127113	10	-0.105360516	14	0.591364486	4.215219212	0.142910813	5.94
SB	50	M	1	SB50M	29	0.440556428	12	0.076961041	0		7.349569383	0.698850939	5.53
SB	50	M	2	SB50M	21	0.117783036	4	-1.021651248	8	0.031748698	1.571269383	-0.843906968	5.78
SB	50	M	3	SB50M	10	-0.624154309	16	0.364643114	20	0.94803943	5.925629474	0.483496137	5.92
SB	50	M	4	SB50M	5	-1.31730149	14	0.231111721	10	0.25489225	6.43810286	0.566443125	5.79
SB	50	M	5	SB50M	29	0.440556428	10	-0.105360516	4	-0.661398482	3.337351065	-0.090613387	6.06
SB	50	T	1	SB50T	18	-0.036367644	4	-1.021651248	38	1.589893316	2.512439735	-0.374536498	5.82
SB	50	T	2	SB50T	10	-0.624154309	18	0.482426149	15	0.660357358	8.022636403	0.786476312	6.5
SB	50	T	3	SB50T	26	0.331357136	14	0.231111721	0		4.845318244	0.282222143	6.02
SB	50	T	4	SB50T	10	-0.624154309	8	-0.328504067	6	-0.255933374	1.084782684	-1.214411109	5.66
SB	50	T	5	SB50T	26	0.331357136	9	-0.210721031	0		4.488231156	0.205667888	5.93
