# Supplementary material for: Thermal treatment and leaching of biochar alleviates plant growth inhibition from mobile organic compounds
Source: PeerJ. 2016 Aug 25;4:e2385. doi: 10.7717/peerj.2385 (PMC5012324; doi:10.7717/peerj.2385)
Supplement: Supplemental Information 10 — Ryegrass performance traits in experiment 1 presented as response ratios. [file peerj-04-2385-s010.csv]

Dose	App	Rep	ID	ID2	Abv	rr.Abv	Blgb	RR.Blgb	Larea	RR.Larea	height	RR.height	char
5	M	1	MB5M	5M	217	0.271933715	46	-0.708725686	46.5620053	0.218907361	24.5	0.068507081	MB
5	M	2	MB5M	5M	117	-0.345789703	74	-0.233301989	28.84161261	-0.260058284	23.3	0.018287324	MB
5	M	3	MB5M	5M	110	-0.407483272	63	-0.394232356	25.5962153	-0.379433009	25.8	0.120208455	MB
5	M	4	MB5M	5M	59	-1.030426194	43	-0.776166967	14.61848159	-0.93959092	13.1	-0.557553806	MB
5	M	5	MB5M	5M	110	-0.407483272	83	-0.118526475	32.90543549	-0.128239654	15.6	-0.382895122	MB
10	M	1	MB10M	10M	83	-0.68912303	129	0.322445322	20.75635035	-0.589025269	23.5	0.026834384	MB
10	M	2	MB10M	10M	172	0.039530839	122	0.266653962	17.25952375	-0.773513418	17.9	-0.245365324	MB
10	M	3	MB10M	10M	133	-0.21761451	75	-0.219878969	34.97805549	-0.067156631	20.8	-0.09521305	MB
10	M	4	MB10M	10M	150	-0.097328344	100	0.067803103	37.70524508	0.007921701	20.2	-0.124483432	MB
10	M	5	MB10M	10M	71	-0.845283761	58	-0.476924072	27.96908232	-0.290777813	22.3	-0.025579358	MB
20	M	1	MB20M	20M	135	-0.20268886	54	-0.548383036	31.30073993	-0.178235773	12.5	-0.604437392	MB
20	M	2	MB20M	20M	63	-0.964828912	43	-0.776166967	22.56141747	-0.505636254	27.1	0.169367691	MB
20	M	3	MB20M	20M	239	0.368499914	134	0.360472717	37.47677553	0.001843912	18.5	-0.212395305	MB
20	M	4	MB20M	20M	167	0.010030174	115	0.207565046	43.69931292	0.155454869	19.4	-0.164892971	MB
20	M	5	MB20M	20M	144	-0.138150338	89	-0.048730713	31.67715753	-0.166281672	20.7	-0.100032336	MB
50	M	1	MB50M	50M	49	-1.21614334	33	-1.040859521	16.86294071	-0.796759153	15.7	-0.376505324	MB
50	M	2	MB50M	50M	114	-0.37176519	69	-0.303260578	34.61521564	-0.077584166	24.2	0.056186596	MB
50	M	3	MB50M	50M	77	-0.764158216	62	-0.410232698	19.99855054	-0.626217712	18.4	-0.217815372	MB
50	M	4	MB50M	50M	83	-0.68912303	59	-0.459829639	25.26927682	-0.392288207	21.3	-0.071458964	MB
50	M	5	MB50M	50M	76	-0.777230298	36	-0.953848144	25.37257491	-0.388208647	19.4	-0.164892971	MB
5	T	1	MB5T	5T	77	-0.764158216	73	-0.246907641	22.3293514	-0.515975491	15.4	-0.395798527	MB
5	T	2	MB5T	5T	77	-0.764158216							MB
5	T	3	MB5T	5T	58	-1.047520628	34	-1.011006558	22.44490667	-0.510813796	19.8	-0.144484099	MB
5	T	4	MB5T	5T	74	-0.803898545	49	-0.645546785	21.47279914	-0.555090532	21.6	-0.057472722	MB
5	T	5	MB5T	5T	75	-0.790475525	32	-1.07163118	23.65274082	-0.458398511	17.2	-0.285256653	MB
10	T	1	MB10T	10T	79	-0.738515786	70	-0.288871841	17.23651979	-0.774847134	15.9	-0.363846927	MB
10	T	2	MB10T	10T	128	-0.255933374	60	-0.44302252	20.83510291	-0.585238306	21.3	-0.071458964	MB
10	T	3	MB10T	10T	215	0.26267439	113	0.190020736	20.00707608	-0.625791495	16.6	-0.320763341	MB
10	T	4	MB10T	10T			84	-0.106550284	42.54132806	0.128598518	18.3	-0.223264977	MB
10	T	5	MB10T	10T	78	-0.751254811	58	-0.476924072	20.30168634	-0.611173557	15.6	-0.382895122	MB
20	T	1	MB20T	20T	143	-0.145119008	73	-0.246907641	30.31972155	-0.210079133	20.6	-0.104874961	MB
20	T	2	MB20T	20T	82	-0.701244391	59	-0.459829639	21.92822731	-0.534102785	16.7	-0.314757317	MB
20	T	3	MB20T	20T	68	-0.888455933	42	-0.799697464	17.8532199	-0.739693632	19.1	-0.180477702	MB
20	T	4	MB20T	20T	61	-0.997089774	38	-0.899780923	20.02075001	-0.625108274	12.2	-0.628730085	MB
20	T	5	MB20T	20T	130	-0.240429188	70	-0.288871841	28.11116756	-0.285710591	19.8	-0.144484099	MB
50	T	1	MB50T	50T	58	-1.047520628	60	-0.44302252	15.89329094	-0.855980443	16.6	-0.320763341	MB
50	T	2	MB50T	50T	60	-1.013619076	43	-0.776166967	22.17468842	-0.522926033	24.3	0.060310314	MB
50	T	3	MB50T	50T	69	-0.873857133	21	-1.492844645	12.4315117	-1.101642995	15.2	-0.408870609	MB
50	T	4	MB50T	50T	30	-1.706766256	25	-1.318491258	9.028857158	-1.421451711	14.4	-0.46293783	MB
50	T	5	MB50T	50T	51	-1.176138005	26	-1.279270545	16.92629948	-0.793008916	13.2	-0.549949207	MB
5	M	1	MFT5M	5M	70	-0.859468396	58	-0.476924072	18.81398255	-0.687277164	16.9	-0.302852415	MFT
5	M	2	MFT5M	5M	82	-0.701244391	58	-0.476924072	32.17857535	-0.150576641	18.2	-0.228744443	MFT
5	M	3	MFT5M	5M	195	0.165035921	45	-0.730704593	27.73724517	-0.299101409	19.4	-0.164892971	MFT
5	M	4	MFT5M	5M	107	-0.435134804	52	-0.586123364	19.88637506	-0.631842683	18.5	-0.212395305	MFT
5	M	5	MFT5M	5M	84	-0.677146839	80	-0.155340448	24.39108452	-0.427659833	15.6	-0.382895122	MFT
10	M	1	MFT10M	10M	65	-0.933576368	65	-0.362979813	22.45298792	-0.510453813	19.5	-0.159751571	MFT
10	M	2	MFT10M	10M	176	0.062520357	57	-0.494315815	35.90635065	-0.040963332	21.8	-0.048256067	MFT
10	M	3	MFT10M	10M	96	-0.543615447	55	-0.530033897	18.81205822	-0.687379451	18.8	-0.196309167	MFT
10	M	4	MFT10M	10M	90	-0.608153968	47	-0.687219481	19.3488124	-0.659246467	20.1	-0.129446222	MFT
10	M	5	MFT10M	10M	71	-0.845283761	61	-0.426493218	17.14867775	-0.779956439	15.5	-0.389326013	MFT
20	M	1	MFT20M	20M	86	-0.653616342	44	-0.753177449	21.54711196	-0.551635718	21.6	-0.057472722	MFT
20	M	2	MFT20M	20M	69	-0.873857133	65	-0.362979813	21.6457814	-0.547066929	14.6	-0.449144508	MFT
20	M	3	MFT20M	20M	78	-0.751254811	50	-0.625344077	16.65683787	-0.809056695	17.1	-0.291087573	MFT
20	M	4	MFT20M	20M	71	-0.845283761	63	-0.394232356	17.96806321	-0.733281594	21.5	-0.062113102	MFT
20	M	5	MFT20M	20M	93	-0.575364145	63	-0.394232356	20.83347	-0.585316682	15.9	-0.363846927	MFT
50	M	1	MFT50M	50M	87	-0.642055519	58	-0.476924072	18.73891858	-0.691274942	16.1	-0.351346765	MFT
50	M	2	MFT50M	50M	62	-0.980829253	61	-0.426493218	18.33945883	-0.712822551	20.1	-0.129446222	MFT
50	M	3	MFT50M	50M	73	-0.817504197	40	-0.848487629	20.42138963	-0.605294647	19.8	-0.144484099	MFT
50	M	4	MFT50M	50M	153	-0.077525717	51	-0.60554145	18.4752942	-0.705443119	20.8	-0.09521305	MFT
50	M	5	MFT50M	50M	112	-0.389464767	115	0.207565046	34.18561368	-0.090072607	17.9	-0.245365324	MFT
5	T	1	MFT5T	5T	118	-0.337279014	176	0.633116912	26.66041091	-0.338697783	25.8	0.120208455	MFT
5	T	2	MFT5T	5T	294	0.575616129	89	-0.048730713	56.31258964	0.409040617	19.7	-0.149547401	MFT
5	T	3	MFT5T	5T	120	-0.320471895	80	-0.155340448	27.66501841	-0.301708768	20.5	-0.109741151	MFT
5	T	4	MFT5T	5T	97	-0.53325266	75	-0.219878969	23.25189481	-0.475490884	22.2	-0.030073748	MFT
5	T	5	MFT5T	5T	96	-0.543615447	55	-0.530033897	26.1568774	-0.357765356	18.7	-0.201642513	MFT
10	T	1	MFT10T	10T	112	-0.389464767	85	-0.094715826	29.07807474	-0.251893065	24.6	0.072580406	MFT
10	T	2	MFT10T	10T	115	-0.36303151	45	-0.730704593	37.06591628	-0.009179661	24.4	0.064417096	MFT
10	T	3	MFT10T	10T	60	-1.013619076	63	-0.394232356	18.53768271	-0.702071947	18.6	-0.207004456	MFT
10	T	4	MFT10T	10T	84	-0.677146839	55	-0.530033897	20.99663404	-0.577515369	18.9	-0.191004115	MFT
10	T	5	MFT10T	10T	60	-1.013619076	72	-0.260700964	15.54544378	-0.878109919	20.8	-0.09521305	MFT
20	T	1	MFT20T	20T	109	-0.416615756	28	-1.205162572	28.03961556	-0.288259159	27.4	0.180376977	MFT
20	T	2	MFT20T	20T	40	-1.419084184	42	-0.799697464	20.3398043	-0.609297741	19.7	-0.149547401	MFT
20	T	3	MFT20T	20T	75	-0.790475525	43	-0.776166967	14.84073466	-0.924501768	18.8	-0.196309167	MFT
20	T	4	MFT20T	20T	68	-0.888455933	62	-0.410232698	21.91690113	-0.53461943	22.9	0.000970874	MFT
20	T	5	MFT20T	20T	76	-0.777230298	57	-0.494315815	27.13175862	-0.321172564	22.5	-0.016650727	MFT
50	T	1	MFT50T	50T	30	-1.706766256	20	-1.541634809	13.00800075	-1.0563129	16.2	-0.345154794	MFT
50	T	2	MFT50T	50T	104	-0.463572739	98	0.047600396	18.29909015	-0.71502617	18.5	-0.212395305	MFT
50	T	3	MFT50T	50T	37	-1.497045725	91	-0.026507576	12.68867605	-1.081167564	17.6	-0.262267135	MFT
50	T	4	MFT50T	50T	35	-1.552615577	20	-1.541634809	11.98359622	-1.138338777	13.7	-0.512770204	MFT
50	T	5	MFT50T	50T	77	-0.764158216	44	-0.753177449	16.96840095	-0.790524663	17.2	-0.285256653	MFT
5	M	1	SB5M	5M	377	0.824281549	115	0.207565046	49.51361152	0.280370102	29.5	0.254224227	SB
5	M	2	SB5M	5M	75	-0.790475525	78	-0.180658256	25.72033581	-0.374595554	16.4	-0.332884702	SB
5	M	3	SB5M	5M	110	-0.407483272	73	-0.246907641	22.60720217	-0.503608975	19.5	-0.159751571	SB
5	M	4	SB5M	5M	100	-0.502793452	78	-0.180658256	20.84815366	-0.584612119	17.2	-0.285256653	SB
5	M	5	SB5M	5M	107	-0.435134804	70	-0.288871841	27.22555991	-0.317721276	18.7	-0.201642513	SB
10	M	1	SB10M	10M	93	-0.575364145	77	-0.193561661	24.40840884	-0.426949813	19.7	-0.149547401	SB
10	M	2	SB10M	10M	76	-0.777230298	58	-0.476924072	26.31397484	-0.351777349	20.3	-0.119545151	SB
10	M	3	SB10M	10M	113	-0.380575819	102	0.087605731	26.54083527	-0.34319301	17.3	-0.279459535	SB
10	M	4	SB10M	10M	188	0.128478325	91	-0.026507576	45.33977958	0.192307273	23.1	0.009666581	SB
10	M	5	SB10M	10M	60	-1.013619076	46	-0.708725686	24.05104797	-0.44169894	23.1	0.009666581	SB
20	M	1	SB20M	20M	120	-0.320471895	131	0.337830241	28.58125105	-0.269126565	20.4	-0.114631136	SB
20	M	2	SB20M	20M	65	-0.933576368	52	-0.586123364	29.36049213	-0.242227545	23.7	0.035309011	SB
20	M	3	SB20M	20M	101	-0.492843121	69	-0.303260578	26.19553871	-0.356288392	18.2	-0.228744443	SB
20	M	4	SB20M	20M	73	-0.817504197	75	-0.219878969	23.54495168	-0.462966079	18.7	-0.201642513	SB
20	M	5	SB20M	20M	260	0.452717993	145	0.43936666	57.9876382	0.438352343	23.8	0.039519544	SB
50	M	1	SB50M	50M	81	-0.713514483	72	-0.260700964	16.90112731	-0.794497186	21.5	-0.062113102	SB
50	M	2	SB50M	50M	57	-1.06491237	43	-0.776166967	21.15994802	-0.56976736	18.4	-0.217815372	SB
50	M	3	SB50M	50M	95	-0.554086746	62	-0.410232698	25.70586238	-0.375158436	11.8	-0.662066505	SB
50	M	4	SB50M	50M	138	-0.180709953	71	-0.274687206	42.38002109	0.12479954	28.5	0.219738051	SB
50	M	5	SB50M	50M	81	-0.713514483	47	-0.687219481	17.0845199	-0.783704726	15.6	-0.382895122	SB
5	T	1	SB5T	5T	55	-1.100630453	40	-0.848487629	15.41654037	-0.886436527	18.2	-0.228744443	SB
5	T	2	SB5T	5T	36	-1.5244447	34	-1.011006558	14.91399084	-0.919577755	13.4	-0.53491133	SB
5	T	3	SB5T	5T	93	-0.575364145	74	-0.233301989	26.07099346	-0.361054176	16.9	-0.302852415	SB
5	T	4	SB5T	5T	122	-0.303942593	100	0.067803103	31.48208288	-0.172458924	20.5	-0.109741151	SB
5	T	5	SB5T	5T	81	-0.713514483	37	-0.92644917	20.77200562	-0.588271314	19.1	-0.180477702	SB
10	T	1	SB10T	10T	65	-0.933576368	60	-0.44302252	20.20364194	-0.616014628	19.8	-0.144484099	SB
10	T	2	SB10T	10T	49	-1.21614334	61	-0.426493218	18.9561577	-0.679748687	18	-0.239794279	SB
10	T	3	SB10T	10T	66	-0.918308896	45	-0.730704593	17.51727856	-0.75868977	18.7	-0.201642513	SB
10	T	4	SB10T	10T	91	-0.597104132	67	-0.332674463	24.93044247	-0.405787864	18.2	-0.228744443	SB
10	T	5	SB10T	10T	72	-0.831297519	46	-0.708725686	23.00167089	-0.486310649	18.7	-0.201642513	SB
20	T	1	SB20T	20T	65	-0.933576368	35	-0.982019021	14.35517926	-0.957766709	16.6	-0.320763341	SB
20	T	2	SB20T	20T	88	-0.630626824	39	-0.873805437	23.72776278	-0.455231722	22.3	-0.025579358	SB
20	T	3	SB20T	20T	70	-0.859468396	36	-0.953848144	17.21559752	-0.776061705	14.8	-0.435538856	SB
20	T	4	SB20T	20T	105	-0.454003288	40	-0.848487629	29.8056544	-0.22717939	18.5	-0.212395305	SB
20	T	5	SB20T	20T	55	-1.100630453	45	-0.730704593	21.19853605	-0.567945385	21.5	-0.062113102	SB
50	T	1	SB50T	50T	49	-1.21614334	28	-1.205162572	15.13720119	-0.904722141	13.4	-0.53491133	SB
50	T	2	SB50T	50T	27	-1.812126772	26	-1.279270545	11.63114392	-1.168191189	12.8	-0.580720866	SB
50	T	3	SB50T	50T	90	-0.608153968	48	-0.666166072	22.00124209	-0.5307786	20.4	-0.114631136	SB
50	T	4	SB50T	50T	60	-1.013619076	37	-0.92644917	14.99213018	-0.914352101	20.6	-0.104874961	SB
50	T	5	SB50T	50T	29	-1.740667808	35	-0.982019021	11.54043099	-1.176020902	12.2	-0.628730085	SB
